# Supplementary material for: Development and preliminary experimental evaluation of a venturi-based slurry jet erosion test rig for comparative study of ductile and brittle materials
Source: PLoS One. 2026 Jul 31;21(7):e0355225. doi: 10.1371/journal.pone.0355225 (PMC13426928; doi:10.1371/journal.pone.0355225)
Supplement: S1 File — (XLSX) [file pone.0355225.s001.xlsx]

## Sheet: Hardness_Data
Material	Reading 1 (VHN)	Reading 2 (VHN)	Reading 3 (VHN)	Average (VHN)
Brass	129.4	132.7	131.5	131.2
Cast Iron	339.8	344.2	342.9	342.3

## Sheet: Weight_Loss_Data
Material	Angle (°)	Particle Size (µm)	Slurry Conc. (wt.%)	Duration (min)	Weight Loss (mg/mm²)
Brass	30	510	0.1	10	0.018
Brass	45	510	0.1	20	0.025
Brass	60	655	0.2	30	0.037
Cast Iron	90	655	0.2	30	0.041
Cast Iron	75	510	0.1	20	0.029

## Sheet: Surface_Roughness
Material	Test Duration (min)	Surface Roughness Ra (µm)
Brass	10	0.62
Brass	20	0.88
Brass	30	1.14
Cast Iron	10	0.54
Cast Iron	20	0.79
Cast Iron	30	1.03

## Sheet: Notes
Supporting experimental data associated with the manuscript submitted to PLOS ONE.
The values provided represent representative experimental observations associated with slurry erosion testing.
